# Supplementary material for: What Factors Are Associated with Attitudes towards HPV Vaccination among Kazakhstani Women? Exploratory Analysis of Cross-Sectional Survey Data
Source: Vaccines (Basel). 2022 May 23;10(5):824. doi: 10.3390/vaccines10050824 (PMC9146459; doi:10.3390/vaccines10050824)
Supplement: Supplementary file 1 [file vaccines-10-00824-s001.zip]

Archive with 1 entries (1 files):
- vaccines-1675697-supplementary.pdf
